# Supplementary material for: Identifying Behavioural Determinants to Uptake and Adherence to a Whey Protein Supplement for the Management of Type 2 Diabetes: A Qualitative Interview Study
Source: Nutrients. 2022 Jan 27;14(3):565. doi: 10.3390/nu14030565 (PMC8840711; doi:10.3390/nu14030565)
Supplement: Supplementary file 1 [file nutrients-14-00565-s001.zip]

Archive with 1 entries (1 files):
- nutrients-1493157-supplementary.pdf
